# Supplementary material for: Use of Ionic Liquids and Co-Solvents for Synthesis of Thin-Film Composite Membranes
Source: Membranes (Basel). 2021 Apr 20;11(4):297. doi: 10.3390/membranes11040297 (PMC8073406; doi:10.3390/membranes11040297)
Supplement: Supplementary file 1 [file membranes-11-00297-s001.zip]

Archive with 1 entries (1 files):
- membranes-1115113-supplementary.pdf
